# Supplementary material for: The Older the Better: Infanticide Is Age-Related for Both Victims and Perpetrators in Captive Long-Tailed Macaques
Source: Biology (Basel). 2022 Jul 4;11(7):1008. doi: 10.3390/biology11071008 (PMC9311617; doi:10.3390/biology11071008)
Supplement: Supplementary file 1 [file biology-11-01008-s001.zip]

Archive with 1 entries (1 files):
- biology-1770413-supplementary.pdf
